# Supplementary material for: Association between self-esteem and suicide risk in adolescents from five schools in northern Peru: A cross-sectional study
Source: Glob Ment Health (Camb). 2026 Feb 20;13:e68. doi: 10.1017/gmh.2026.10155 (PMC13112299; doi:10.1017/gmh.2026.10155)
Supplement: Valladares-Garrido et al. supplementary material [file S2054425126101551sup001.zip]

Archive with 4 entries (3 files):
- S2054425126101551sup001/
- S2054425126101551sup001/Supplementary material file 1.pdf
- S2054425126101551sup001/Supplementary material file 2.pdf
- S2054425126101551sup001/Supplementary material file 3.pdf
